# Supplementary material for: Retrospective Analysis of the Correlation of MSI-h/dMMR Status and Response to Therapy for Endometrial Cancer: RAME Study, a Multicenter Experience
Source: Cancers (Basel). 2023 Jul 15;15(14):3639. doi: 10.3390/cancers15143639 (PMC10377998; doi:10.3390/cancers15143639)
Supplement: Supplementary file 1 [file cancers-15-03639-s001.zip]

Archive with 1 entries (1 files):
- cancers-2471531-supplementary.pdf
